# Supplementary material for: A way forward for cancer prevention therapy: personalized risk assessment
Source: Oncotarget. 2019 Dec 3;10(64):6898–912. doi: 10.18632/oncotarget.27365 (PMC6901339; doi:10.18632/oncotarget.27365)
Supplement: Supplementary file 2 [file oncotarget-10-6898-s002.xlsx]

## Sheet: Supplementary Table 1
Supplementary Table 1: Current Risk Assessment Model Incorporating Genetic Risk Factors for Breast Cancer Risk Prediction
Author, Year	Model	Study Type and Size	Genes/family history included in the Model	Other Risk Factors in the Model	Results of the Model Performance	Comments
Claus et al, 1993 [2]	Claus model	Case (n=4730)-Control (n=4688)	1st degree or 2nd degree relatives with breast or ovarian cancer	N/A	N/A	Risk tables method was used
		20-54 years old
Claus et al., 1994 [20]	Claus model	Case (n=4,730)-Control (n=4,688)	Yes	family histories of breast cancer in mothers and sisters of both patients	Age-specific risks for a woman with one or more relatives affected with breast cancer at various ages at onset are given.	Risk tables method was used
		20-54 years old	a rare autosomal dominant allele
Antoniou et al., 2002 [21]	Comprehensive model for familial breast cancer incorporating BRCA1/2 and other genes	Case series (n=1,484)	BRCA1, BRCA 2 mutation status, a third hypothetical gene “BRCA3”	Age	BRCA1/2 genes could not explain all the observed familial clustering. The best fitting model was the polygenic models which improved the fit over the sporadic model (p< 0.0001).	Several common, low penetrance genes with multiplicative effects may account for the residual non-BRCA1/2 familial aggregation of Breast cancer.
		<55 years old
		156 families with each family having ≥ 2 breast cancer cases diagnosed < 50 years old.
Berry et al., 2002 [22]	BRCAPRO for BRCA1/2 mutation carrier prediction	Families with at least one member tested for BRCA1/2 mutations (n=301 probands and their families)	N/A	N/A	N/A	This model is used for mutation carrier prediction, not directly for breast cancer prediction.
Jonker et al., 2003 [3]	Jonker model for familial breast cancer (extension of Claus model)	Counselees (n=196) and for a set of	BRCA1, BRCA2, hypothetical BRCAu (one is dominant, one is recessive) gene	Age	Relative risks among family members were comparable between this model and the Claus model. The dominant and the recessive model provided approximately similar lifetime risks for breast cancer.	N/A
		simulated counselees
Antoniou et al., 2004 [15]	BOADICEA (Breast and Ovarian Analysis of Disease Incidence and Carrier Estimation Algorithm ) Model	Case series (n=1,484)	BRCA1, BRCA2, polygenetic component (multiplicative effects of many genes)	Age	The model prediction for the overall familial risks of breast cancer is close to those observed in epidemiological studies.	BOADICEA is a model in which susceptibility to these genes is explained by mutations in BRCA1 and BRCA2 together with a polygenic component reflecting the joint multiplicative effect of multiple genes of small effect on breast cancer risk.
		<55 years old
					This model also predicts BRCA1 and BRCA2 mutations with performance also consistent with results from population-based studies.
		156 multi-case families
Tyrer et al., 2004 [5]	A model incorporating the BRCA genes and personal risk factors	Published studies	BRCA1, BRCA2, and the other (low penetrance gene) assumed to be dominant.	Family history and other personal history (age at menarche, parity, age at first childbirth, age at menopause, atypical hyperplasia, LCIS, height, BMI)	N/A	The model was the first model combining personal risk factors with a detailed genetic analysis. Family history is used in combination with Bayes theorem.
Antoniou et al., 2008 [16]	Extended BOADICEA model	2,785 multi-case families (301 BRCA1+ and 236 BRCA2+)	BRCA1, BRCA2, age-dependent polygenetic component	Age, cohort and calendar period	The fitted model predicts that the average breast cancer risks in carriers increase in more recent birth cohorts. The average cumulative breast cancer risk to age 70 years among BRCA1 carriers is 50% for women born in 1920-1929 and 58% among women born after 1950.	The model was further extended to take into account the risks of male breast, prostate and pancreatic cancer, and to allow for the risk of multiple cancers.
Wacholder et al., 2010 [7]	Wacholder model	Case (n=5,590)-Control (n=5,998)	10 genetic variants (rs1045485, rs13281615, rs13387042, rs2981582, rs3803662, rs3817198, rs889312, rs7716600, rs11249433, rs999737)	Age, study and entry year, and four traditional risk factors (age at menarche, # of biopsies, age at first live birth, # of first-degree relatives with breast cancer)	The AUC for the nongenetic model=58.0%;	The inclusion of newly discovered genetic factors modestly improved the performance of risk models, the model is not ready to be used in a clinic yet.
					AUC for combined genetic model=61.8%.
		50-79 years old
Crooke et al. 2011 [18]	Estrogen carcinogenisis-based model	1st Case (n=967)-Control (n=971)	Genetic variants of the enzymes CYP1A1, CYP1B1, and COMT	Age, BMI, hormone replacement therapy, oral contraceptives, and family history	N/A	The model combines genotypic and phenotypic factors involved in carcinogenic estrogen metabolite production and cumulative estrogen exposure to predict breast cancer risk.
		2nd Case (n=465)-Control (n=885)
van Zitteren et al., 2011 [1]	Genetic risk prediction model	Simulated population N=10,000	Hypothetical polymorphisms based on meta-analysis of 96 polymorphisms and 41 significant polymorphisms	N/A	AUC=0.68 for the genetic risk model based on all 96 polymorphisms and 0.67 for the 41 significant polymorphisms.	The predictive ability of genetic risk models in breast cancer has the potential to become comparable to that of current breast cancer risk models.
						Risk prediction based on low susceptibility variants may be able to be used to prevent nonfamilial breast cancer.
					Addition of 50 additional variants (risk allele frequencies of 0.30), requires per-allele ORs of 1.2 to increase this AUC to 0.70, 1.3 to increase AUC to 0.75, and 1.5 to increase AUC to 0.80.
Darabi et al., 2012 [4]	Swedish Gail model adding mammographic density, BMI and all 18 SNPs	Swedish case (n=1,569)-control (n=1,730) study of postmenopausal women	18 SNPs	Mammographic percentage density (PD), BMI and clinical risk factors in predicting absolute risk of breast cancer (age at menarche, age at first live birth, benign breast disease, family history).	Comparing a risk prediction model based on an initial set of seven breast cancer risk SNPs is improved by including 11 more recently established breast cancer risk SNPs (P=4.69 x 10-4).	Genetic risk factors and mammographic density offer moderate improvements to clinical risk factor models for predicting breast cancer.
					AUC for model adding mammographic PD, BMI and all 18 SNPs= 62%.
					AUC for original model=55%
					The net reclassification improvement used to assess improvement in classification of women into low, intermediate, and high categories of 5-year risk (P = 8.93 x 10-9).
Dai et al., 2012 [12]	Dai modified Gail Model	Testing dataset: case (n=878)- control (n=900)	Five SNPs located at 2q35, 3p24, 6q22, 6q25 and 10q26	Two clinical risk factors (age at menarche and age at first live birth)	Model of risk score for 5 SNPs and 2 risk factors: AUC (95% CI)=0.649 (0.631 to 0.667); sensitivity = 62.60%, specificity = 57.05%	Combining the GWAS identified genetic variants with other risk factors among Chinese population can improve the risk predictive ability of breast cancer.
		Validation dataset:			Model of risk count for 5 SNPs and 2 risk factors: AUC (95% CI) = 0.637 (0.619 to 0.655); sensitivity = 62.16%, specificity = 60.03% (P < 0.0001).
		Case (n=914)-control (n=967)
					Absolute risk combining 5 SNPs and 2 risk factors: AUC (95% CI) = 0.658 (0.640 to 0.676) (sensitivity = 61.98%, specificity = 60.26%) was obtained for the combination of five marker SNPs, age at menarche and age at first live birth.
Husing et al., 2012 [8]	Husing model predicting breast cancer and subtype by hormone receptor status	Case (n=6009)-control (n=7827) of European ancestry	32 SNPs identified from GWAS	Breast cancer risk factors: age at menarche, at first birth and at menopause and count of births, BMI, alcohol consumption, smoking and use of hormone replacement therapy	Age- and cohort-adjusted concordance statistic (AUROC (a)) going from 2.7% to 4% with increasing numbers of genetic variants.	Adding SNPs information into the risk prediction model provides small but statistically significant improvement for overall breast cancer and receptor-positive breast cancer, but the discriminatory effect is not sufficient for clinical application.
					Covariates only: AUROC (95% CI)=0.564 (0.547 – 0.581)
					Covariates+7 SNPs: AUROC (95% CI)=0.591 (0.574 – 0.608)
					Covariates+9 SNPs: AUROC (95% CI)=0.595 (0.579 – 0.612)
					Covariates+18 SNPs: AUROC (95% CI)=0.605 (0.589 – 0.622)
					Covariates+32 SNPs: AUROC (95% CI)=0.604 (0.588 – 0.621)
					Discriminatory ability varied strongly by hormone receptor status.
Sueta et al., 2012 [13]	Sueta Japanese genetic risk prediction model	Case (n=697)-control (n=1,394) of Japanese	23 SNPs identified from GWAS in particular seven selected variants (FGFR2-rs2981579, TOX3/TNRC9-rs3803662, C6orf97-rs2046210, 8q24-rs13281615, SLC4A7-rs4973768, LSP1-rs38137198, and CASP8-rs10931936)	Established risk factors: age, age at menarche, menopausal status, family history of breast cancer, age at first live birth, BMI, regular exercise, and referral pattern to the hospital	The c statistic for a model including the genetic risk score in addition to the conventional risk factors was 0.6933, versus 0.6652 with the conventional risk factors only (P = 1.3 x 10-4)). AUC for combined model=69.33%; AUC for risk factor model=66.52%; AUC for genetic model=59.65%	Risk models including genetic component modestly improved the conventional risk factor prediction model.
Dite et al, 2013 [9]	Dite combined BRCAT + SNP model	Case (n=962)-control (n=463)	7 SNPs	Breast Cancer Risk Prediction Tool (BCRAT) risk factors	AUC (95% CI) = 0.58 (0.55-0.61) for BCRAT alone AUC (95% CI) = 0.61 (0.58-0.64) for BCRAT and SNP data combined (p < 0.001).	Including the seven SNPs improves the discriminatory accuracy of BCRAT for women aged 35-39 years and 40-49 years.
		aged 35-59 years in Australian Breast cancer Family Registry			For women aged 35-39 years at interview,
					AUC (95% CI) = 0.61 (0.56-0.66) for BCRAT alone AUC (95% CI) = 0.65 (0.60-0.70) for BCRAT and SNP data combined (p = 0.03)
					For women aged 40-49 years at interview,
					AUC (95% CI) = 0.61 (0.55-0.66) for BCRAT alone AUC (95% CI) = 0.63 (0.57-0.69) for BCRAT and SNP data combined (p = 0.04)
McCarthy et al. 2013 [11]	McCarthy combined BRCAT + SNP model	N=813 women (39% African American, 55% white) with 3 diagnosed with invasive breast cancer	12 SNPs (2q35 (rs13387042), MRPS30 (rs4415084), FGFR2 (rs1219648), TNRC9/TOX3 (rs3803662), 8q24 (rs13281615), LSP1 (rs3817198), 5q11 (rs889312), NEK10 (rs4973768), 1p11 (rs11249433), RAD51L1 (rs999737), COX11 (rs6504950), CASP8 (rs1045485)	Race, age at menarche, age at first live birth, number of biopsies, presence of atypical hyperplasia, and family history of breast and ovarian cancer	Agreement between the BCRAT and the combined model for identifying high-risk women (5-year κ = 0.54, lifetime κ = 0.36).	Adding SNPs to the BCRAT reclassifies the high-risk status of some women undergoing screening mammography, especially for African Americans.
		Aged ≥40 years old undergoing screening mammography		.	Addition of SNPs had the greatest effect among African Americans, with 12.4 % identified as having high-5-year risk by BCRAT, but 33 % by the combined model.
Garcia-Closas et al., 2014 [23]	Garcia-Closas polygenic risk score model	Simulation-based with 1,000,000 women generated using probability distributions calculated based on the distribution of risk factors for women at 40 and 50 years old and published relative risk results	76-SNP Polygenic risk score (PRS).	Age at menarche, parity, age at first live birth, current OC use, current combined menopausal replacement therapy (MHT) use, benign breast disease (BBD), BMI, alcohol intake, smoking, family history in first degree relatives, mammographic breast density	AUC for the following models:	This model is based on simulation population and needs further confirmation using epidemiological studies with high-quality risk factor information.
					Model1: Questionnaire risk factors=0.618
					Model2: Questionnaire risk factors + density=0.635
					Model3: 76-SNP PRS=0.624
					Model4: Questionnaire risk factors + PRS=0.670
					Model5: Questionnaire risk factors + density + PRS=0.680
					Model6: Improved PRS=0.672
					Model7: Questionnaire risk factors + improved PRS=0.703
					Model7: Questionnaire risk factors + density + improved PRS=0.708
Jupe et al., 2014 [10]	Polyfactorial risk model (PFRM)	Development dataset:	22 SNPs (19 genes, 6 regulating steroid metabolism) COMT (rs4680), CYP11B2 (rs1799998), CYP19 (rs10046), CYP1A1 (rs4646903), CYP1B1 (rs1800440), ESR1 (rs2077647)	Age, age at menarche, age at first live birth ,first degree relatives number, and previous biopsy number/outcome	Fold-improvements in 5-year risk estimates for the PFRM over the BCRAT of 1.4, 1.9 and 2.7 are seen at risk thresholds of ≥2.0, 3.0, and 4.0%, respectively, that are all statistically significant (p = 0.002, p <0.0001, and p < 0.0001).	The PFRM consistently outperformed BCRAT in all Caucasian study populations. The finding of higher Marin County risk linked to a CYP11B2 aldosterone synthase SNP associated with essential hypertension offers a new genetic clue to sporadic breast cancer predisposition.
		Case (n=1,671)-control (n=3,351) White women
					AUC of 5-year risk by 5-year age intervals:
		Validation dataset 1:			35-39 years old: 0.69 (PFRM) vs. 0.58 (BCRAT) (P=0.0002) ;50-54 years old: no significant improvement; All other age ranges: difference ranging from 0.06-0.14 (p=0.02 to 0.0003)
		Case (n=400)-control (n=793)
					Improved performance of the PFRM in high risk Marin women was due in part to genotype enrichment by a CYP11B2 (-344T/C) variant.
		Validation dataset 2:
		Case (n=165)-control (n=173) high incidence breast cancer population in Marin County, CA
Lee et al., 2014 [17]	Updated BOADICEA	Cancer incidences from multiple population; distributions of tumor pathology; improvement to the computational efficiency; updates to the model’s web interface	BRCA1//2	N/A	Incidences for breast, ovarian, prostate and pancreatic cancer for the U.K. and other regions were included. Pathology proportions for ER and TN status were also included. The updated model has a significant impact on risk predictions.	Updating BOADICEA is ongoing including SNPs known to be associated with breast/ovarian cancer risk, other breast/ovarian cancer risk factors, residual genetic susceptibility to ovarian cancer not due to BRCA1/2
Mavaddat et al., 2015 [24]	Mavaddat polygenic risk scores (PRSs) model	Case (n=33.673)-control (n=33,381) women of European origin	77 SNPs	Age, family history	All SNPs:	This model didn’t evaluate other lifestyle or environmental risk factors.
					Obs/Exp for all breast cancer=1.43 (p=.01)
					Obs/Exp for ER+ breast cancer=1.40 (p=.02)
					Obs/Exp for ER- breast cancer=1.13 (p=.25)
					Most statistically significant SNPs:
					Obs/Exp for all breast cancer=1.37 (p=.04)
					Obs/Exp for ER+ breast cancer=1.49 (p=.01)
					Obs/Exp for ER- breast cancer=1.17 (p=.21)
Vachon et al., 2015 [6]	Extended BCSC risk-prediction model adding genetic risk score and breast density	Case (n=1,643)-control (n=2,397) from three studies	76-locus polygenic risk score (PRS)	BI-RADS breast density	AUC (95% CI)= 0.66 (0.64 to 0.68) for BI-RADS alone	Both breast density and the PRS composed of 76 SNPs are important risk factors to be built into the breast cancer risk assessment model.
				All models adjusted for age, 1/BMI, study	AUC (95% CI) = 0.68 (0.66 to 0.69) for Quartiles PRS
					AUC (95% CI) = 0.69 (0.67 to 0.70) for BI-RADS + Quartiles PRS
					AUC (95% CI) = 0.69 (0.67 to 0.70) for BI-RADS + Continuous PRS
Maas et al., 2016 [25]	Maas breast cancer risk model	Case (n=17,171)-control (n=19,862) from the Breast and Prostate Cancer Cohort Consortium (BPC3)	24 genotyped SNPs (PRS-24) and simulated 68 SNPs (PRS-68), together 92 SNPs (PRS-92)	Family history, anthropometric factors, menstrual and/or reproductive factors, and lifestyle factors	AUC = 0.588 for only questionnaire-based risk factors	Adding SNPs into risk stratification model improved the model ability to identify subsets of high risk women.
		N=5,879 in the 2010 National Health Interview Survey			AUC = 0.623 for PRS-92
					AUC = 0.648
Shieh et al., 2016 [19]	Extended BCSC-PRS model	A nested case (n=486)-control (n=495) study within a screening cohort.	A polygenic risk score (PRS) comprised of 83 SNPs	Age and race are matched.	AUC (95% CI) = 0.60 (95 % CI 0.57-0.64) for PRS, and an Asian-specific PRS had AUC (95% CI)=0.64 (0.53-0.74). A combined model including the BCSC risk factors and PRS had better discrimination than the BCSC model (AUC 0.65 versus 0.62, p = 0.01).	The PRS improved discrimination of the BCSC risk model and classified more cases as high-risk.
				Other unmatched variables: first degree relative with breast cancer, history of breast biopsy, BMI, breast density
					The BCSC-PRS model classified 18% of cases as high-risk (5-year risk ≥3 %), compared with 7% from the BCSC model.
Van Veen et al, 2018 [14]	Van Veen breast cancer risk prediction model based on Tyrer-Cuzick risk model	Cohort (N=9363) with 466 breast cancer cases	18 SNPs	visual-assessment percentage mammographic density, classic risk assessed by the Tyrer-Cuzick risk model	Adjusted observed/expected odds ratio=0.98 (95% CI: 0.69-1.28).	Adding SNP18 provided a better risk stratification with more women in both the lower and higher risk groups.
		Aged 46-73 years old
					The combined model showed 18% of the subcohort were at ≥5% 10-year risk, while 33% of the subcohort were at <2% risk.
Chan et al. 2018 [26]	Chan Singapore Chinese polygenic risk score models for breast cancer	Case (n=1,294)-control (n=885) study 1	46 SNPs for model 1 and 11 statistically significant SNPs for model 2, 9 SNPs after excluding SNPs that were in strong linkage disequilibrium with the others for model 3	Age was adjusted and unadjusted	Model 1 unadjusted and age-adjusted AUC OR (95% CI)= 0.572 (0.523–0.620) or 0.566 (0.517–0.614)	The model including 46 SNPs performed best. Selection of SNPs into risk stratification model for breast cancer needs to be tailored for ethnicity.
		Case (n=301)-control (n=243) study 2			Model 2 unadjusted and age-adjusted AUC OR (95% CI)= 0.565 (0.516 – 0.613) or 0.565 (0.516 – 0.613)
					Model 3 unadjusted and age-adjusted AUC OR (95% CI)= 0.566 (0.517 – 0.614) or 0.557 (0.508–0.606)
Mavaddat et al. 2018 [27]	Extended Mavaddat polygenic risk scores (PRSs) model	Development dataset	77 SNPs for PRS77 model	Country, principal components, study	The best PRSs is PRS313: AUC (95% CI)=0.630 (0.628-0.651).	This model is powerful model developed in White population and needs to be validated in other race/ethnicity population.
		Case (n=94,075)-control (n=75,017) divided into training and validation sets	313 SNPs for PRS313 model		Women in the highest 1% of PRS risk had higher risk for ER + breast cancer risk (4.37 fold) than ER-breast cancer risk (2.78 fold) compared to women in the middle quintile of PRS.
			3,820 SNPs for PRS3820 model
		Validation dataset Case (n=11,428)-control (n=18.323)			PRS was well calibrated and predicts disease risk accurately in the tails of the distribution
