# Supplementary material for: A way forward for cancer prevention therapy: personalized risk assessment
Source: Oncotarget. 2019 Dec 3;10(64):6898–912. doi: 10.18632/oncotarget.27365 (PMC6901339; doi:10.18632/oncotarget.27365)
Supplement: Supplementary file 3 [file oncotarget-10-6898-s003.xlsx]

## Sheet: Supplementary Table 2
Supplementary Table 2: Current Risk Assessment Model Incorporating Genetic Risk Factors for Lung Cancer Risk Prediction
Author, Year	Model	Study Type and Size	Population Smoking Status	Genes included in the Model	Other Risk Factors in the Model	Results of the Model Performance	Comments
Spitz et al., 2008 [28]	Expanded model of published internally validated Spitz baseline prediction model	Case (n=725)-Control (n=615)	All former or current smokers	Two markers of DNA repair capacity (host-cell reactivation and mutagen sensitivity)	Environmental tobacco smoke (for never smokers only), family cancer history, dust exposure, prior respiratory disease and hay fever, and smoking history variables (pack-years for current smokers and age stopped smoking for former smokers).	AUC (95% CI) of the expanded model: 0.70 (0.66-0.74) for former smokers and 0.73 (0.69–0.77) for current smokers.	Addition of biomarker assays improved the sensitivity of the expanded models (P = 0.006 for former smokers and P = 0.0048 for current smokers).
						AUC (95% CI) of the baseline model: 0.67 (0.63-0.71) for former smokers and 0.68 (0.64-0.72) for current smokers.
						C-statistics of the expanded model: 0.70 for current smokers and 0.68 for former smokers
						C-statistics of the baseline model: 0.63 for current smokers and 0.58 for former smokers
Deng et al., 2008 [29]	Two-stage clonal expansion stochastic model framework	Case (n=600)-control (n=600)	Never and current smokers	DNA repair capacity	Smoking history (average number of cigarettes per day and smoking duration)	N/A	Individuals with suboptimal DNA repair capacity have enhanced transition rates of key events in carcinogenesis.
		Prospective cohort study (N=1 million age > 30 years old with 6-y follow-up)
Raji et al., 2010 [30]	Extended Liverpool lung project model	Case (n=200)-control (n=188)	Never, former and current	Seizure 6-like (SEZ6L) SNP	Smoking duration, previous diagnosis of pneumonia, prior diagnosis of malignant tumor, occupational exposure to asbestos, and family history of lung cancer	AUC: 0.75 (extended model);	SEZ6L SNP genotype slightly improve the lung cancer prediction model
						0.72 (baseline model)
		Aged 20-80 years
						Sensitivity at lowest risk threshold: 84.5 (extended model), 83.0 (baseline model); Specificity: 42.0 (extended model), 43.1 (baseline model)
						Sensitivity at medium risk threshold: 67.0 (extended model), 65.0 (baseline model); Specificity: 72.3 (extended model), 67.6 (baseline model)
						Sensitivity at lowest risk threshold: 50.0 (extended model), 50.5 (baseline model); Specificity: 88.3 (extended model), 83.5 (baseline model)
Hoggart et al., 2012 [31]	Hoggart model	Prospective cohort	Current smokers (n=82,776),	Two SNPs: rs8034191 on chromosome 15q25 and rs402710 at 5p15	Stratification variables: age started smoking, smoking duration (former smokers). Other risk factors: smoking intensity, 10 occupational/environmental exposures implicated with lung cancer	Dataset was split into training and test datasets.	Survival model
			former smokers (n=86,259), and never smokers (n=230,358)
	model for never smokers	N=169,035 ever smokers				C-statistics for training set=0.641	Adding the 2 SNPs provided limited predictive power which could be due to smaller sample size with available genotype information (3% of the cohort)
						C-statistics for testing dataset=0.633
		Majority aged 40-65 years at baseline
						Accuracy of training set=61.72%
						Accuracy of test set=61.48%
						AUC (95% CI) in ever smokers was 0.843 (0.810-0.875), the Bach model applied to the same data gave an AUC of 0.775 (0.737-0.813). Other risk factors including the two SNPs had negligible effect on the AUC.
Li et al., 2012 [32]	Chinese multifactorial genetic model	Case (n=2,283)-control (n=2,785)	Never smokers, light-smokers and heavy-smokers	Four SNPs (rs2736100, rs402710, rs4488809, and rs4083914)	Age, gender, smoking status	Training dataset (75%) and test dataset (25%) were used.	The genetic risk score (GRS) based on these SNPs was estimated by two approaches: a simple risk alleles count (cGRS) and a weighted (wGRS) method.
							Interval validation was performed to adjust over-fitting.
						AUC = 0.619 (0.603-0.634)],
						AUC = 0.639 (0.621-0.652) after adjustment for over-fitting.
Spitz et al., 2013 [33]	Extended Spitz Model	Discovery dataset:	Ever smokers	SNPs (rs950286, rs7124327, rs2736100, rs16969968, rs3087386, rs10519203)	Age, sex, pack years, prior self-reported history of emphysema as diagnosed by a physician, family history of cancer hay fever, and asbestos and wood dust exposures	Discovery set: AUC (95% CI) =0.80 (0.77-0.84) for baseline epidemiologic model; AUC (95% CI) =0.77 (0.74-0.81) for extended model (P=0.0014)	Only applicable to ever-smokers, lack of information in never smokers.
		Case (n=477)-control (n=366)				Discovery set: AUC (95% CI) =0.67 (0.62-0.71) for baseline epidemiologic model; AUC (95% CI) =0.68 (0.64-0.72) for extended model (P=0.0844)
						Combined set: AUC (95% CI) =0.76 (0.72-0.77) for baseline epidemiologic model; AUC (95% CI) =0.75 (0.72-0.77) for extended model (P=0.0785)	The extended model’s improvement was modest although there was a strong discrimination in external validation set.
		External set:
		Case (n=330)-control (n=342)
Weissfeld et al., 2015 [34]	Pittsburgh lung cancer risk prediction model.	Case (n=778)-control (n=1,166)	Current or former smokers	Two SNPs in each of three GWAS regions: (rs2736100 and rs7727912 in 5p15.33, rs805297 and rs1802127 in 6p21.33, and rs8034191 and rs12440014 in 15q25.1)	Age and smoking risk factor	AUC=0.725 for genetic combined with risk factor model vs. AUC=0.717 for risk factor score-only model (P=0.056)	Adding SNPs to epidemiologic lung cancer risk prediction model improve the model slightly. The effect is too small to be applied in large scale lung cancer prevention practice.
						Net Reclassification Improvement (NRI) overall was 0.052 across low, intermediate, and high 6-year lung cancer risk categories (<3.0%, 3.0% to 4.9%, ≥5.0%).
Zhu et al., 2015 [35]	Chinese GWAS-based risk prediction model	Training dataset: Case (n=473)-control (n=1,962)	Never, former and current	14 genetic variants	Smoking	AUC (95% CI) =0.69 (0.67-0.71) for combined smoking+ genetic factor model. AUC (95% CI) =0.65 (0.63-0.66) for smoking model. AUC (95% CI) =0.60 (0.59-0.62) for genetic model.	Combining genetic variants and traditional epidemiological factors improve the power for lung cancer risk prediction in the high–risk Chinese population.
		Testing dataset: Case (n=858)-control (n=1,115)				Net reclassification improvement (NRI) increased by 4.57% (2.23%-6.91%) and integrated discrimination index (IDI) increased by 3.11% (2.52%-3.69%) for the combined model vs. smoking model. in the training set, the difference was statistically significant (P<0.001).
Marcus et al., 2016 [36]	Extended Liverpool lung project model adding interactive epistatic effect	Case (n=718)-control (n=1,667)	Never, former and current	SNPs rs1799732 (DRD2), rs5744256 (IL-18), rs2306022 (ITGA11)	Age, gender, smoking duration, pneumonia, asbestos, previous tumor, family history of lung cancer	Training accuracy of 0.6592 and a testing accuracy of 0.6572 and a cross-validation consistency of 10/10 with permutation testing P<0.0001.	Multifactor dimensionality reduction (MDR) and random forest (RF) were used to investigate gene-gene interactions by identifying SNP combinations.
						AUC of the epidemiological model=0.75 (95% CI 0.73-0.77). AUC of the extended model 0.81 (95% CI 0.79-0.83) (DeLong's test P=2.2e-16); 17.5% by NRI.	The study incorporated SNP epistatic factor into an epidemiological risk prediction model which showed modest improvement of the model.
						After correction for optimism, the AUC was 0.73 for the epidemiological model and 0.79 for the extended model.
Qian et al., 2016 [37]	Qian Lung Cancer Risk Prediction model	Development dataset: Case (n=1,815)-control (n=1,917)	Never, former and current	GWAS identified germline SNPs, principal components of pathway effects and pathway-smoking interactions	Age, sex, smoking	AUC (95% CI) =0.656 (0.626-0.685) for pathway-based smoking interactive multinomial model	This study used pathway-exposure interactions as a new term put into the risk prediction model. The multinomial model incorporating germline genetic pathways showed improved performance than epidemiological binomial model.
		Validation dataset: Case (n=556)-control (n=830)				AUC (95% CI) =0.607 (0.577-0.637) for epidemiological binomial model.
